# Supplementary material for: Does Sodium Intake Induce Systemic Inflammatory Response? A Systematic Review and Meta-Analysis of Randomized Studies in Humans
Source: Nutrients. 2021 Jul 30;13(8):2632. doi: 10.3390/nu13082632 (PMC8399701; doi:10.3390/nu13082632)
Supplement: Supplementary file 1 [file nutrients-13-02632-s001.zip]

Archive with 1 entries (1 files):
- nutrients-1259706-SI.pdf
